# Supplementary material for: Estimating ancestry and heterozygosity of hybrids using molecular markers
Source: BMC Evol Biol. 2012 Jul 31;12:131. doi: 10.1186/1471-2148-12-131 (PMC3572440; doi:10.1186/1471-2148-12-131)
Supplement: Additional file 1 — Simulations with gene flow. R code for simulating neutral admixture. [file 1471-2148-12-131-S1.TXT]

## Individuals x and y are represented by vectors of length L (L markers), where each entry is 0, 1, or 2 (homozygous absence of allele 1, heterozygous, homozygous presence of allele 1)
source("create_hiest.R")
sex.fn <- function(x,y){
	L <- length(x)
	rbinom(L,1,x/2) + rbinom(L,1,y/2)
}

drift.fn <- function(Genotypes,Generations,imm=0){ # the uses the closed form MLE for diagnostic markers
	L <- ncol(Genotypes)
	N <- nrow(Genotypes)
	for(j in 1:Generations){
		Fn <- Genotypes
		Fn[1,] <- sex.fn(Genotypes[sample(1:N,1),],Genotypes[sample(1:N,1),])
		for(i in 2:N){Fn[i,] <- sex.fn(Genotypes[sample(1:N,1),],Genotypes[sample(1:N,1),])}
		Nm <- rbinom(1,N,imm)
		N1 <- rbinom(1,Nm,1/2)
		N2 <- Nm-N1
		Genotypes <- rbind(Fn[1:(N-Nm),],matrix(0,nrow=N1,ncol=L),matrix(2,nrow=N2,ncol=L))
		
	}
	S <- rowMeans(Fn)/2 # MLE ancestry for diagnostic markers
	H <- rowSums(Fn==1)/L # MLE heterozygosity for diagnostic markers
	list(Genotypes=Fn,AH=data.frame(S,H))
}

Drift.fn <- function(Genotypes,P,Generations){ # slower: uses HIest to find MLE for non-diagnostic markers given parental allele frequencies
	L <- ncol(Genotypes)
	N <- nrow(Genotypes)
	for(j in 1:Generations){
		Fn <- Genotypes
		Fn[1,] <- sex.fn(Genotypes[sample(1:N,1),],Genotypes[sample(1:N,1),])
		for(i in 2:N){Fn[i,] <- sex.fn(Genotypes[sample(1:N,1),],Genotypes[sample(1:N,1),])}
		Genotypes <- Fn
	}
	list(Genotypes=Fn,AH=HIest(P,Fn,type="codominant"))
}

L <- 3 # of markers
N <- 100 # number of individuals in population
m <- 0.5 # initial admixture proportion

## make parentals
x <- rep(1,L) # allele frequencies in parental population 1
y <- rep(0,L) # allele frequencies in parental population 2

P1 <- P2 <- matrix(NA,ncol=L,nrow=N)
for(i in 1:N){
	P1[i,] <- sex.fn(2*x,2*x)
	P2[i,] <- sex.fn(2*y,2*y)
	}
n1 <- round(m*N,0)
n2 <- round((1-m)*N,0)	
Pb <- rbind(P1[1:n1,],P2[1:n2,]) # mixture of pure parentals

F1.out <- drift.fn(Pb,1,imm=1/10)
F2.out <- drift.fn(F1.out$G,1,imm=1/10)
F3.out <- drift.fn(F2.out$G,1,imm=1/10)
F4.out <- drift.fn(F3.out$G,1,imm=1/10)
F10.out <- drift.fn(F4.out$G,6,imm=1/10)
F50.out <- drift.fn(F10.out$G,40,imm=1/10)
F100.out <- drift.fn(F50.out$G,50,imm=1/10)
F200.out <- drift.fn(F100.out$G,100,imm=1/10)


quartz(width=11,height=5.5)
par(mfrow=c(2,4),mar=c(3.5,3.5,.5,.5),mex=1,cex=1.2,mgp=c(2,1,0),lwd=2)
plot(c(0,.5,1,0),c(0,1,0,0),type="l",xlab=expression(italic(S)),ylab=expression(italic(H[I])),bty="n")
points(F1.out$A)
text(.2,.9,expression(paste(italic(t),"= 1")))

plot(c(0,.5,1,0),c(0,1,0,0),type="l",xlab=expression(italic(S)),ylab=expression(italic(H[I])),bty="n")
points(F2.out$A)
text(.2,.9,expression(paste(italic(t),"= 2")))

plot(c(0,.5,1,0),c(0,1,0,0),type="l",xlab=expression(italic(S)),ylab=expression(italic(H[I])),bty="n")
points(F3.out$A)
text(.2,.9,expression(paste(italic(t),"= 3")))

plot(c(0,.5,1,0),c(0,1,0,0),type="l",xlab=expression(italic(S)),ylab=expression(italic(H[I])),bty="n")
points(F4.out$A)
text(.2,.9,expression(paste(italic(t),"= 4")))

plot(c(0,.5,1,0),c(0,1,0,0),type="l",xlab=expression(italic(S)),ylab=expression(italic(H[I])),bty="n")
points(F10.out$A)
text(.2,.9,expression(paste(italic(t),"=10")))


plot(c(0,.5,1,0),c(0,1,0,0),type="l",xlab=expression(italic(S)),ylab=expression(italic(H[I])),bty="n")
points(F50.out$A)
text(.2,.9,expression(paste(italic(t),"=50")))

plot(c(0,.5,1,0),c(0,1,0,0),type="l",xlab=expression(italic(S)),ylab=expression(italic(H[I])),bty="n")
points(F100.out$A)
text(.2,.9,expression(paste(italic(t),"=100")))

plot(c(0,.5,1,0),c(0,1,0,0),type="l",xlab=expression(italic(S)),ylab=expression(italic(H[I])),bty="n")
points(F200.out$A)
text(.2,.9,expression(paste(italic(t),"=200")))
